# Supplementary material for: Increased Mitochondrial Calcium Fluxes in Hypertrophic Right Ventricular Cardiomyocytes from a Rat Model of Pulmonary Artery Hypertension
Source: Life (Basel). 2023 Feb 15;13(2):540. doi: 10.3390/life13020540 (PMC9967871; doi:10.3390/life13020540)
Supplement: Supplementary file 1 [file life-13-00540-s001.zip]

Archive with 1 entries (1 files):
- life-2142939-supplementary.pdf
